# Supplementary material for: Covalent Organic Frameworks-TpPa-1 as an Emerging Platform for Electrochemical Sensing
Source: Nanomaterials (Basel). 2022 Aug 26;12(17):2953. doi: 10.3390/nano12172953 (PMC9457582; doi:10.3390/nano12172953)
Supplement: Supplementary file 1 [file nanomaterials-12-02953-s001.zip]

Archive with 1 entries (1 files):
- nanomaterials-1873146 - supplementary.pdf
